# Supplementary material for: The expansion of culturable opportunistic pathogens and antibiotic resistance in mouse gut following antibiotic exposure
Source: Microbiol Spectr. 2025 Dec 5;14(1):e01104-25. doi: 10.1128/spectrum.01104-25 (PMC12772332; doi:10.1128/spectrum.01104-25)
Supplement: Data Set S1 — MASH distance data. [file spectrum.01104-25-s0001.xlsx]

## Sheet: CPICRI
Mash distances between Enterococcus isolates before and after IPM gavage
	CPI1_1	CPI1_2	CPI2_1	CPI2_2	CPI5_1	CPI5_2	CPI6_1	CPI6-2	CPI7_2	CPI7-1	CRI1_1	CRI1_2	CRI2_1	CRI2_2	CRI5_1	CRI5_2	CRI6_1	CRI6_2	CRI7_1	CRI7_2
CPI1_1	0	2.38e-05	0	0	0.219531	0.219531	0.263022	0.243761	0.243761	0.243761	2.38e-05	0	0	0.219531	0.243761	0.219531	0.23011	0.243761	0.243761	0.219531
CPI1_2	2.38e-05	0	2.38e-05	2.38e-05	0.210897	0.210897	0.243761	0.23011	0.23011	0.23011	0	2.38e-05	2.38e-05	0.210897	0.23011	0.210897	0.219531	0.23011	0.23011	0.210897
CPI2_1	0	2.38e-05	0	0	0.219531	0.219531	0.263022	0.243761	0.243761	0.243761	2.38e-05	0	0	0.219531	0.243761	0.219531	0.23011	0.243761	0.243761	0.219531
CPI2_2	0	2.38e-05	0	0	0.219531	0.219531	0.263022	0.243761	0.243761	0.243761	2.38e-05	0	0	0.219531	0.243761	0.219531	0.23011	0.243761	0.243761	0.219531
CPI5_1	0.219531	0.210897	0.219531	0.219531	0	0	0.243761	0.263022	0.263022	0.263022	0.210897	0.219531	0.219531	0.000167546	0.263022	2.38e-05	0.0166117	0.263022	0.263022	0.000191626
CPI5_2	0.219531	0.210897	0.219531	0.219531	0	0	0.243761	0.263022	0.263022	0.263022	0.210897	0.219531	0.219531	0.000167546	0.263022	2.38e-05	0.0166117	0.263022	0.263022	0.000191626
CPI6_1	0.263022	0.243761	0.263022	0.263022	0.243761	0.243761	0	0.0140996	0.0141502	0.0140996	0.243761	0.263022	0.263022	0.243761	0.0143537	0.243761	0.263022	0.0140996	0.0147145	0.243761
CPI6-2	0.243761	0.23011	0.243761	0.243761	0.263022	0.263022	0.0140996	0	4.77e-05	2.38e-05	0.23011	0.243761	0.243761	0.263022	0.000167546	0.263022	0.263022	2.38e-05	0.000830728	0.263022
CPI7_2	0.243761	0.23011	0.243761	0.243761	0.263022	0.263022	0.0141502	4.77e-05	0	2.38e-05	0.23011	0.243761	0.243761	0.263022	0.000167546	0.263022	0.263022	2.38e-05	0.000880953	0.263022
CPI7-1	0.243761	0.23011	0.243761	0.243761	0.263022	0.263022	0.0140996	2.38e-05	2.38e-05	0	0.23011	0.243761	0.243761	0.263022	0.000143503	0.263022	0.263022	0	0.000855821	0.263022
CRI1_1	2.38e-05	0	2.38e-05	2.38e-05	0.210897	0.210897	0.243761	0.23011	0.23011	0.23011	0	2.38e-05	2.38e-05	0.210897	0.23011	0.210897	0.219531	0.23011	0.23011	0.210897
CRI1_2	0	2.38e-05	0	0	0.219531	0.219531	0.263022	0.243761	0.243761	0.243761	2.38e-05	0	0	0.219531	0.243761	0.219531	0.23011	0.243761	0.243761	0.219531
CRI2_1	0	2.38e-05	0	0	0.219531	0.219531	0.263022	0.243761	0.243761	0.243761	2.38e-05	0	0	0.219531	0.243761	0.219531	0.23011	0.243761	0.243761	0.219531
CRI2_2	0.219531	0.210897	0.219531	0.219531	0.000167546	0.000167546	0.243761	0.263022	0.263022	0.263022	0.210897	0.219531	0.219531	0	0.263022	0.000191626	0.0166117	0.263022	0.263022	0.000312573
CRI5_1	0.243761	0.23011	0.243761	0.243761	0.263022	0.263022	0.0143537	0.000167546	0.000167546	0.000143503	0.23011	0.243761	0.243761	0.263022	0	0.263022	0.263022	0.000143503	0.00075568	0.263022
CRI5_2	0.219531	0.210897	0.219531	0.219531	2.38e-05	2.38e-05	0.243761	0.263022	0.263022	0.263022	0.210897	0.219531	0.219531	0.000191626	0.263022	0	0.0166117	0.263022	0.263022	0.000215742
CRI6_1	0.23011	0.219531	0.23011	0.23011	0.0166117	0.0166117	0.263022	0.263022	0.263022	0.263022	0.219531	0.23011	0.23011	0.0166117	0.263022	0.0166117	0	0.263022	0.263022	0.0167251
CRI6_2	0.243761	0.23011	0.243761	0.243761	0.263022	0.263022	0.0140996	2.38e-05	2.38e-05	0	0.23011	0.243761	0.243761	0.263022	0.000143503	0.263022	0.263022	0	0.000855821	0.263022
CRI7_1	0.243761	0.23011	0.243761	0.243761	0.263022	0.263022	0.0147145	0.000830728	0.000880953	0.000855821	0.23011	0.243761	0.243761	0.263022	0.00075568	0.263022	0.263022	0.000855821	0	0.263022
CRI7_2	0.219531	0.210897	0.219531	0.219531	0.000191626	0.000191626	0.243761	0.263022	0.263022	0.263022	0.210897	0.219531	0.219531	0.000312573	0.263022	0.000215742	0.0167251	0.263022	0.263022	0

## Sheet: CPPCRP
Mash distances between Enterococcus isolates before and after PBS gavage
	CPP2_1	CPP2_2	CPP3_1	CPP3_2	CPP4_1	CPP4_2	CPP5_1	CPP5_2	CPP7_1	CPP7_2	CRP2_1	CRP2_2	CRP3_1	CRP3_2	CRP4_2	CRP4-1	CRP5_2	CRP5-1	CRP7_1	CRP7_2
CPP2_1	0	0	0	0	0	0	0	0.219531	0.243761	0.243761	2.38e-05	0	0	2.38e-05	0	7.16e-05	0.219531	0.219531	0.243761	0.243761
CPP2_2	0	0	0	0	0	0	0	0.219531	0.243761	0.243761	2.38e-05	0	0	2.38e-05	0	7.16e-05	0.219531	0.219531	0.243761	0.243761
CPP3_1	0	0	0	0	0	0	0	0.219531	0.243761	0.243761	2.38e-05	0	0	2.38e-05	0	7.16e-05	0.219531	0.219531	0.243761	0.243761
CPP3_2	0	0	0	0	0	0	0	0.219531	0.243761	0.243761	2.38e-05	0	0	2.38e-05	0	7.16e-05	0.219531	0.219531	0.243761	0.243761
CPP4_1	0	0	0	0	0	0	0	0.219531	0.243761	0.243761	2.38e-05	0	0	2.38e-05	0	7.16e-05	0.219531	0.219531	0.243761	0.243761
CPP4_2	0	0	0	0	0	0	0	0.219531	0.243761	0.243761	2.38e-05	0	0	2.38e-05	0	7.16e-05	0.219531	0.219531	0.243761	0.243761
CPP5_1	0	0	0	0	0	0	0	0.219531	0.243761	0.243761	2.38e-05	0	0	2.38e-05	0	7.16e-05	0.219531	0.219531	0.243761	0.243761
CPP5_2	0.219531	0.219531	0.219531	0.219531	0.219531	0.219531	0.219531	0	0.263022	0.263022	0.210897	0.219531	0.219531	0.210897	0.219531	0.210897	9.55e-05	9.55e-05	0.263022	0.263022
CPP7_1	0.243761	0.243761	0.243761	0.243761	0.243761	0.243761	0.243761	0.263022	0	2.38e-05	0.23011	0.243761	0.243761	0.23011	0.243761	0.23011	0.263022	0.263022	0.000532603	0.000239895
CPP7_2	0.243761	0.243761	0.243761	0.243761	0.243761	0.243761	0.243761	0.263022	2.38e-05	0	0.23011	0.243761	0.243761	0.23011	0.243761	0.23011	0.263022	0.263022	0.000508006	0.000215742
CRP2_1	2.38e-05	2.38e-05	2.38e-05	2.38e-05	2.38e-05	2.38e-05	2.38e-05	0.210897	0.23011	0.23011	0	2.38e-05	2.38e-05	0	2.38e-05	4.77e-05	0.210897	0.210897	0.23011	0.23011
CRP2_2	0	0	0	0	0	0	0	0.219531	0.243761	0.243761	2.38e-05	0	0	2.38e-05	0	7.16e-05	0.219531	0.219531	0.243761	0.243761
CRP3_1	0	0	0	0	0	0	0	0.219531	0.243761	0.243761	2.38e-05	0	0	2.38e-05	0	7.16e-05	0.219531	0.219531	0.243761	0.243761
CRP3_2	2.38e-05	2.38e-05	2.38e-05	2.38e-05	2.38e-05	2.38e-05	2.38e-05	0.210897	0.23011	0.23011	0	2.38e-05	2.38e-05	0	2.38e-05	4.77e-05	0.210897	0.210897	0.23011	0.23011
CRP4_2	0	0	0	0	0	0	0	0.219531	0.243761	0.243761	2.38e-05	0	0	2.38e-05	0	7.16e-05	0.219531	0.219531	0.243761	0.243761
CRP4-1	7.16e-05	7.16e-05	7.16e-05	7.16e-05	7.16e-05	7.16e-05	7.16e-05	0.210897	0.23011	0.23011	4.77e-05	7.16e-05	7.16e-05	4.77e-05	7.16e-05	0	0.210897	0.210897	0.23011	0.23011
CRP5_2	0.219531	0.219531	0.219531	0.219531	0.219531	0.219531	0.219531	9.55e-05	0.263022	0.263022	0.210897	0.219531	0.219531	0.210897	0.219531	0.210897	0	0	0.263022	0.263022
CRP5-1	0.219531	0.219531	0.219531	0.219531	0.219531	0.219531	0.219531	9.55e-05	0.263022	0.263022	0.210897	0.219531	0.219531	0.210897	0.219531	0.210897	0	0	0.263022	0.263022
CRP7_1	0.243761	0.243761	0.243761	0.243761	0.243761	0.243761	0.243761	0.263022	0.000532603	0.000508006	0.23011	0.243761	0.243761	0.23011	0.243761	0.23011	0.263022	0.263022	0	0.000730741
CRP7_2	0.243761	0.243761	0.243761	0.243761	0.243761	0.243761	0.243761	0.263022	0.000239895	0.000215742	0.23011	0.243761	0.243761	0.23011	0.243761	0.23011	0.263022	0.263022	0.000730741	0

## Sheet: EPAERA
Mash distances between Enterobacteriaceae isolates before and after AMP gavage
	EPA1_1	EPA1_2	EPA10_1	EPA10_2	EPA2_1	EPA2_2	EPA4_2	EPA4-1	EPA5_1	EPA5_2	ERA1_1	ERA1_2	ERA10_1	ERA10-2	ERA2_1	ERA2_2	ERA4_1	ERA4-2	ERA5_1	ERA5_2
EPA1_1	0	7.16e-05	0.000143503	0.000191626	0.000385581	7.16e-05	7.16e-05	1	0.186761	0.000312573	0.295981	0.295981	0.295981	0.295981	0.295981	0.186761	0.295981	0.295981	0.295981	0.295981
EPA1_2	7.16e-05	0	7.16e-05	0.000119496	0.000312573	0	0	1	0.186761	0.000336872	0.295981	0.295981	0.295981	0.295981	0.295981	0.186761	0.295981	0.295981	0.295981	0.295981
EPA10_1	0.000143503	7.16e-05	0	0.000191626	0.000385581	7.16e-05	7.16e-05	1	0.191731	0.000312573	0.295981	0.295981	0.295981	0.295981	0.295981	0.191731	0.295981	0.295981	0.295981	0.295981
EPA10_2	0.000191626	0.000119496	0.000191626	0	0.000434439	0.000119496	0.000119496	1	0.186761	0.000458924	0.295981	0.295981	0.295981	0.295981	0.295981	0.186761	0.295981	0.295981	0.295981	0.295981
EPA2_1	0.000385581	0.000312573	0.000385581	0.000434439	0	0.000312573	0.000312573	1	0.186761	0.000656154	0.295981	0.295981	0.295981	0.295981	0.295981	0.186761	0.295981	0.295981	0.295981	0.295981
EPA2_2	7.16e-05	0	7.16e-05	0.000119496	0.000312573	0	0	1	0.186761	0.000336872	0.295981	0.295981	0.295981	0.295981	0.295981	0.186761	0.295981	0.295981	0.295981	0.295981
EPA4_2	7.16e-05	0	7.16e-05	0.000119496	0.000312573	0	0	1	0.186761	0.000336872	0.295981	0.295981	0.295981	0.295981	0.295981	0.186761	0.295981	0.295981	0.295981	0.295981
EPA4-1	1	1	1	1	1	1	1	0	0.164662	1	0.154223	0.154223	0.154223	0.154223	0.154223	0.167688	0.154223	0.154223	0.154223	0.154223
EPA5_1	0.186761	0.186761	0.191731	0.186761	0.186761	0.186761	0.186761	0.164662	0	0.186761	0.161822	0.164662	0.161822	0.161822	0.161822	0.000336872	0.164662	0.161822	0.164662	0.164662
EPA5_2	0.000312573	0.000336872	0.000312573	0.000458924	0.000656154	0.000336872	0.000336872	1	0.186761	0	0.295981	0.295981	0.295981	0.295981	0.295981	0.186761	0.295981	0.295981	0.295981	0.295981
ERA1_1	0.295981	0.295981	0.295981	0.295981	0.295981	0.295981	0.295981	0.154223	0.161822	0.295981	0	0.000336872	0.000191626	9.55e-05	9.55e-05	0.161822	0.000385581	0.000458924	0.000385581	0.000385581
ERA1_2	0.295981	0.295981	0.295981	0.295981	0.295981	0.295981	0.295981	0.154223	0.164662	0.295981	0.000336872	0	0.000336872	0.000239895	0.000239895	0.164662	4.77e-05	0.000119496	4.77e-05	4.77e-05
ERA10_1	0.295981	0.295981	0.295981	0.295981	0.295981	0.295981	0.295981	0.154223	0.161822	0.295981	0.000191626	0.000336872	0	9.55e-05	9.55e-05	0.161822	0.000385581	0.000458924	0.000385581	0.000385581
ERA10-2	0.295981	0.295981	0.295981	0.295981	0.295981	0.295981	0.295981	0.154223	0.161822	0.295981	9.55e-05	0.000239895	9.55e-05	0	0	0.161822	0.00028831	0.000361208	0.00028831	0.00028831
ERA2_1	0.295981	0.295981	0.295981	0.295981	0.295981	0.295981	0.295981	0.154223	0.161822	0.295981	9.55e-05	0.000239895	9.55e-05	0	0	0.161822	0.00028831	0.000361208	0.00028831	0.00028831
ERA2_2	0.186761	0.186761	0.191731	0.186761	0.186761	0.186761	0.186761	0.167688	0.000336872	0.186761	0.161822	0.164662	0.161822	0.161822	0.161822	0	0.164662	0.161822	0.164662	0.164662
ERA4_1	0.295981	0.295981	0.295981	0.295981	0.295981	0.295981	0.295981	0.154223	0.164662	0.295981	0.000385581	4.77e-05	0.000385581	0.00028831	0.00028831	0.164662	0	7.16e-05	0	0
ERA4-2	0.295981	0.295981	0.295981	0.295981	0.295981	0.295981	0.295981	0.154223	0.161822	0.295981	0.000458924	0.000119496	0.000458924	0.000361208	0.000361208	0.161822	7.16e-05	0	7.16e-05	7.16e-05
ERA5_1	0.295981	0.295981	0.295981	0.295981	0.295981	0.295981	0.295981	0.154223	0.164662	0.295981	0.000385581	4.77e-05	0.000385581	0.00028831	0.00028831	0.164662	0	7.16e-05	0	0
ERA5_2	0.295981	0.295981	0.295981	0.295981	0.295981	0.295981	0.295981	0.154223	0.164662	0.295981	0.000385581	4.77e-05	0.000385581	0.00028831	0.00028831	0.164662	0	7.16e-05	0	0

## Sheet: EPPERP
Mash distances between Enterobacteriaceae isolates before and after PBS gavage
	EPP1_1	EPP1_2	EPP2_1	EPP2_2	EPP4_1	EPP4_2	EPP5_1	EPP5_2	EPP6_1	EPP6_2	ERP1_1	ERP1_2	ERP2_1	ERP2_2	ERP4_1	ERP4_2	ERP5_1	ERP5_2	ERP6_2	ERP6-1
EPP1_1	0	0	0.191731	0.191731	0.186761	0.186761	0.000336872	0.000191626	0.186761	0.186761	0.167688	0.167688	0	0	0.161822	0.182269	0.000191626	0.000167546	0.161822	0.000264084
EPP1_2	0	0	0.191731	0.191731	0.186761	0.186761	0.000336872	0.000191626	0.186761	0.186761	0.167688	0.167688	0	0	0.161822	0.182269	0.000191626	0.000167546	0.161822	0.000264084
EPP2_1	0.191731	0.191731	0	0	7.16e-05	7.16e-05	0.191731	0.191731	7.16e-05	7.16e-05	0.295981	0.295981	0.191731	0.191731	0.295981	0.000119496	0.191731	0.191731	0.295981	0.167688
EPP2_2	0.191731	0.191731	0	0	7.16e-05	7.16e-05	0.191731	0.191731	7.16e-05	7.16e-05	0.295981	0.295981	0.191731	0.191731	0.295981	0.000119496	0.191731	0.191731	0.295981	0.167688
EPP4_1	0.186761	0.186761	7.16e-05	7.16e-05	0	0	0.186761	0.186761	0	0	0.295981	0.295981	0.186761	0.186761	0.295981	4.77e-05	0.186761	0.186761	0.295981	0.164662
EPP4_2	0.186761	0.186761	7.16e-05	7.16e-05	0	0	0.186761	0.186761	0	0	0.295981	0.295981	0.186761	0.186761	0.295981	4.77e-05	0.186761	0.186761	0.295981	0.164662
EPP5_1	0.000336872	0.000336872	0.191731	0.191731	0.186761	0.186761	0	0.000143503	0.186761	0.186761	0.167688	0.167688	0.000336872	0.000336872	0.161822	0.182269	0.000143503	0.000167546	0.161822	0.000508006
EPP5_2	0.000191626	0.000191626	0.191731	0.191731	0.186761	0.186761	0.000143503	0	0.186761	0.186761	0.167688	0.167688	0.000191626	0.000191626	0.161822	0.182269	0	2.38e-05	0.161822	0.000409992
EPP6_1	0.186761	0.186761	7.16e-05	7.16e-05	0	0	0.186761	0.186761	0	0	0.295981	0.295981	0.186761	0.186761	0.295981	4.77e-05	0.186761	0.186761	0.295981	0.164662
EPP6_2	0.186761	0.186761	7.16e-05	7.16e-05	0	0	0.186761	0.186761	0	0	0.295981	0.295981	0.186761	0.186761	0.295981	4.77e-05	0.186761	0.186761	0.295981	0.164662
ERP1_1	0.167688	0.167688	0.295981	0.295981	0.295981	0.295981	0.167688	0.167688	0.295981	0.295981	0	0	0.167688	0.167688	0.000385581	0.295981	0.167688	0.167688	0.000385581	0.170926
ERP1_2	0.167688	0.167688	0.295981	0.295981	0.295981	0.295981	0.167688	0.167688	0.295981	0.295981	0	0	0.167688	0.167688	0.000385581	0.295981	0.167688	0.167688	0.000385581	0.170926
ERP2_1	0	0	0.191731	0.191731	0.186761	0.186761	0.000336872	0.000191626	0.186761	0.186761	0.167688	0.167688	0	0	0.161822	0.182269	0.000191626	0.000167546	0.161822	0.000264084
ERP2_2	0	0	0.191731	0.191731	0.186761	0.186761	0.000336872	0.000191626	0.186761	0.186761	0.167688	0.167688	0	0	0.161822	0.182269	0.000191626	0.000167546	0.161822	0.000264084
ERP4_1	0.161822	0.161822	0.295981	0.295981	0.295981	0.295981	0.161822	0.161822	0.295981	0.295981	0.000385581	0.000385581	0.161822	0.161822	0	0.295981	0.161822	0.161822	0	0.164662
ERP4_2	0.182269	0.182269	0.000119496	0.000119496	4.77e-05	4.77e-05	0.182269	0.182269	4.77e-05	4.77e-05	0.295981	0.295981	0.182269	0.182269	0.295981	0	0.182269	0.182269	0.295981	0.161822
ERP5_1	0.000191626	0.000191626	0.191731	0.191731	0.186761	0.186761	0.000143503	0	0.186761	0.186761	0.167688	0.167688	0.000191626	0.000191626	0.161822	0.182269	0	2.38e-05	0.161822	0.000409992
ERP5_2	0.000167546	0.000167546	0.191731	0.191731	0.186761	0.186761	0.000167546	2.38e-05	0.186761	0.186761	0.167688	0.167688	0.000167546	0.000167546	0.161822	0.182269	2.38e-05	0	0.161822	0.000434439
ERP6_2	0.161822	0.161822	0.295981	0.295981	0.295981	0.295981	0.161822	0.161822	0.295981	0.295981	0.000385581	0.000385581	0.161822	0.161822	0	0.295981	0.161822	0.161822	0	0.164662
ERP6-1	0.000264084	0.000264084	0.167688	0.167688	0.164662	0.164662	0.000508006	0.000409992	0.164662	0.164662	0.170926	0.170926	0.000264084	0.000264084	0.164662	0.161822	0.000409992	0.000434439	0.164662	0
